# Supplementary material for: Physiological and behavioral responses of house sparrows to repeated stressors
Source: PeerJ. 2018 Jun 6;6:e4961. doi: 10.7717/peerj.4961 (PMC5994160; doi:10.7717/peerj.4961)
Supplement: Data S1 [file peerj-06-4961-s001.xlsx]

## Sheet: Cort
ID	Sex	Bleed	Group	Type	CORT	logCORT	Assay	Spin
F269	female	Sample 1	A	ACTH	110.215	2.04224	2	1
F280	female	Sample 1	A	ACTH	161.648	2.20857	1	2
F344	female	Sample 1	A	ACTH	68.9325	1.83842	2	2
F364	female	Sample 1	A	ACTH	67.6986	1.83058	1	2
F381	female	Sample 1	B	ACTH	33.2451	1.52173	1	1
F391	female	Sample 1	A	ACTH	58.1438	1.7645	2	2
F575	female	Sample 1	A	ACTH	171.846	2.23514	1	2
F582	female	Sample 1	B	ACTH	17.488	1.24274	1	1
F587	female	Sample 1	B	ACTH	74.8551	1.87422	1	1
F591	female	Sample 1	B	ACTH	52.6303	1.72124	2	2
F592	female	Sample 1	B	ACTH	103.085	2.0132	2	2
F593	female	Sample 1	B	ACTH	208.095	2.31826	1	2
M137	male	Sample 1	B	ACTH	175.648	2.24464	1	2
M150	male	Sample 1	A	ACTH	106.633	2.02789	2	2
M246	male	Sample 1	A	ACTH	76.4728	1.88351	2	2
M249	male	Sample 1	B	ACTH	56.0427	1.74852	1	2
M274	male	Sample 1	A	ACTH	53.6015	1.72918	1	1
M288	male	Sample 1	B	ACTH	86.1732	1.93537	2	1
M312	male	Sample 1	B	ACTH	63.9734	1.806	1	1
M315	male	Sample 1	A	ACTH	85.9437	1.93421	1	1
M341	male	Sample 1	B	ACTH	89.5443	1.95204	1	2
M393	male	Sample 1	A	ACTH	117.03	2.0683	2	2
F269	female	Sample 2	A	ACTH	84.7377	1.92808	2	1
F280	female	Sample 2	A	ACTH	94.0286	1.97326	1	2
F344	female	Sample 2	A	ACTH	200.252	2.30158	1	2
F364	female	Sample 2	A	ACTH	52.0835	1.7167	1	2
F381	female	Sample 2	B	ACTH	40.3408	1.60574	2	1
F391	female	Sample 2	A	ACTH	56.5059	1.75209	1	1
F575	female	Sample 2	A	ACTH	32.0184	1.5054	2	2
F582	female	Sample 2	B	ACTH	50.2955	1.70153	2	2
F587	female	Sample 2	B	ACTH	19.7094	1.29467	2	1
F591	female	Sample 2	B	ACTH	37.8637	1.57822	2	1
F592	female	Sample 2	B	ACTH	76.1273	1.88154	1	1
F593	female	Sample 2	B	ACTH	72.8569	1.86247	1	1
M137	male	Sample 2	B	ACTH	77.6198	1.88997	1	1
M150	male	Sample 2	A	ACTH	128.748	2.10974	1	1
M246	male	Sample 2	A	ACTH	81.0927	1.90898	2	2
M249	male	Sample 2	B	ACTH	124.855	2.09641	1	2
M274	male	Sample 2	A	ACTH	33.6073	1.52643	1	1
M288	male	Sample 2	B	ACTH	178.145	2.25077	1	2
M312	male	Sample 2	B	ACTH	41.4253	1.61727	2	1
M315	male	Sample 2	A	ACTH	100.162	2.0007	1	2
M341	male	Sample 2	B	ACTH	87.3585	1.94131	2	2
M393	male	Sample 2	A	ACTH	94.35	1.97474	2	2
F269	female	Sample 3	A	ACTH	60.1104	1.77895	2	1
F280	female	Sample 3	A	ACTH	19.8638	1.29806	2	1
F344	female	Sample 3	A	ACTH	135.631	2.13236	1	2
F364	female	Sample 3	A	ACTH	10.2249	1.00966	1	1
F381	female	Sample 3	B	ACTH	65.6416	1.81718	1	2
F391	female	Sample 3	A	ACTH	32.3183	1.50945	2	1
F575	female	Sample 3	A	ACTH	38.539	1.5859	2	1
F582	female	Sample 3	B	ACTH	56.4155	1.7514	1	1
F587	female	Sample 3	B	ACTH	118.819	2.07489	1	2
F591	female	Sample 3	B	ACTH	55.2031	1.74196	2	2
F592	female	Sample 3	B	ACTH	71.6149	1.855	2	1
F593	female	Sample 3	B	ACTH	53.4065	1.72759	1	2
M137	male	Sample 3	B	ACTH	113.981	2.05683	1	2
M150	male	Sample 3	A	ACTH	88.0751	1.94485	1	2
M246	male	Sample 3	A	ACTH	77.4091	1.88879	1	1
M249	male	Sample 3	B	ACTH	20.9934	1.32208	1	1
M274	male	Sample 3	A	ACTH	77.0288	1.88665	1	2
M288	male	Sample 3	B	ACTH	136.284	2.13445	1	2
M312	male	Sample 3	B	ACTH	42.8184	1.63163	2	2
M315	male	Sample 3	A	ACTH	136.31	2.13453	1	2
M341	male	Sample 3	B	ACTH	114.389	2.05838	1	2
M393	male	Sample 3	A	ACTH	91.9201	1.96341	2	2
F269	female	Sample 1	A	BL	35.2771	1.54749	1	2
F280	female	Sample 1	A	BL	0.609805	-0.214809	2	1
F344	female	Sample 1	A	BL	19.044	1.27976	2	2
F364	female	Sample 1	A	BL	42.2576	1.62591	2	2
F381	female	Sample 1	B	BL	1.07	0.0293838	1	2
F391	female	Sample 1	A	BL	55.3028	1.74275	2	2
F575	female	Sample 1	A	BL	32.3138	1.50939	2	2
F582	female	Sample 1	B	BL	3.95847	0.597528	1	2
F587	female	Sample 1	B	BL	37.3685	1.57251	1	2
F591	female	Sample 1	B	BL	1.07	0.0293838	2	1
F592	female	Sample 1	B	BL	3.79044	0.578689	2	2
F593	female	Sample 1	B	BL	3.71227	0.569639	2	1
F593	female	Sample 1	B	BL	37.625	1.57548	2	2
M137	male	Sample 1	B	BL	27.4781	1.43899	2	2
M150	male	Sample 1	A	BL	1.07	0.0293838	1	2
M246	male	Sample 1	A	BL	31.2885	1.49538	2	1
M249	male	Sample 1	B	BL	6.54955	0.816211	1	1
M274	male	Sample 1	A	BL	6.75134	0.82939	1	1
M288	male	Sample 1	B	BL	23.5095	1.37124	2	2
M312	male	Sample 1	B	BL	1.07	0.0293838	1	2
M315	male	Sample 1	A	BL	31.3233	1.49587	1	1
M341	male	Sample 1	B	BL	17.8881	1.25256	1	2
F269	female	Sample 2	A	BL	4.15107	0.61816	2	1
F280	female	Sample 2	A	BL	22.7759	1.35748	2	2
F344	female	Sample 2	A	BL	39.9126	1.60111	1	2
F364	female	Sample 2	A	BL	27.9422	1.44626	1	2
F381	female	Sample 2	B	BL	11.5314	1.06188	2	2
F575	female	Sample 2	A	BL	12.997	1.11384	2	1
F582	female	Sample 2	B	BL	19.9168	1.29922	1	2
F587	female	Sample 2	B	BL	3.18976	0.503758	1	2
F591	female	Sample 2	B	BL	8.77809	0.9434	1	1
M137	male	Sample 2	B	BL	18.6531	1.27075	2	1
M150	male	Sample 2	A	BL	54.1521	1.73362	1	2
M249	male	Sample 2	B	BL	6.36185	0.803584	2	1
M274	male	Sample 2	A	BL	29.9486	1.47638	2	2
M288	male	Sample 2	B	BL	26.3671	1.42106	2	2
M312	male	Sample 2	B	BL	14.1345	1.15028	3	1
M315	male	Sample 2	A	BL	121.728	2.08539	1	2
M341	male	Sample 2	B	BL	8.53417	0.931161	2	1
M393	male	Sample 2	A	BL	8.83991	0.946448	1	1
F269	female	Sample 3	A	BL	8.96504	0.952552	2	1
F280	female	Sample 3	A	BL	19.3009	1.28558	1	1
F344	female	Sample 3	A	BL	9.86734	0.9942	2	1
F364	female	Sample 3	A	BL	11.5044	1.06086	1	1
F381	female	Sample 3	B	BL	17.679	1.24746	2	2
F391	female	Sample 3	A	BL	33.5585	1.5258	2	2
F575	female	Sample 3	A	BL	8.35525	0.921959	1	1
F582	female	Sample 3	B	BL	10.2917	1.01249	2	1
F587	female	Sample 3	B	BL	3.61861	0.558542	1	1
F591	female	Sample 3	B	BL	3.93066	0.594465	1	2
F592	female	Sample 3	B	BL	1.60926	0.206627	2	1
F593	female	Sample 3	B	BL	15.1185	1.17951	2	2
M137	male	Sample 3	B	BL	1.07	0.0293838	2	1
M150	male	Sample 3	A	BL	5.61165	0.74909	2	1
M246	male	Sample 3	A	BL	1.36742	0.135901	2	1
M249	male	Sample 3	B	BL	2.05189	0.312153	1	1
M274	male	Sample 3	A	BL	1.07	0.0293838	2	1
M288	male	Sample 3	B	BL	11.0116	1.04185	2	1
M312	male	Sample 3	B	BL	14.1969	1.15219	1	1
M315	male	Sample 3	A	BL	36.9159	1.56721	1	1
M341	male	Sample 3	B	BL	0.366526	-0.435896	2	1
M393	male	Sample 3	A	BL	38.9012	1.58996	2	2
F269	female	Sample 1	A	NF	12.9861	1.11348	2	1
F344	female	Sample 1	A	NF	9.68476	0.986089	3	2
F364	female	Sample 1	A	NF	10.6591	1.02772	1	1
F381	female	Sample 1	B	NF	0.119754	-0.921708	1	2
F391	female	Sample 1	A	NF	73.2709	1.86493	2	2
F575	female	Sample 1	A	NF	34.6833	1.54012	2	1
F582	female	Sample 1	B	NF	2.41432	0.382794	1	1
F587	female	Sample 1	B	NF	43.2129	1.63561	1	1
F591	female	Sample 1	B	NF	13.5611	1.1323	1	1
F592	female	Sample 1	B	NF	13.325	1.12467	1	1
F593	female	Sample 1	B	NF	11.2996	1.05306	2	2
M137	male	Sample 1	B	NF	42.0646	1.62392	1	2
M150	male	Sample 1	A	NF	31.6163	1.49991	1	2
M246	male	Sample 1	A	NF	12.532	1.09802	2	1
M249	male	Sample 1	B	NF	4.91996	0.691961	2	1
M274	male	Sample 1	A	NF	5.86757	0.768458	1	2
M288	male	Sample 1	B	NF	23.6524	1.37387	1	2
M312	male	Sample 1	B	NF	10.4572	1.01942	2	1
M315	male	Sample 1	A	NF	24.6717	1.3922	2	1
M341	male	Sample 1	B	NF	35.0492	1.54468	1	2
M393	male	Sample 1	A	NF	51.8756	1.71496	2	2
F269	female	Sample 2	A	NF	27.647	1.44165	1	1
F280	female	Sample 2	A	NF	31.419	1.49719	1	2
F344	female	Sample 2	A	NF	1.07	0.0293838	2	1
F364	female	Sample 2	A	NF	8.98392	0.953466	2	2
F381	female	Sample 2	B	NF	27.0716	1.43251	2	2
F391	female	Sample 2	A	NF	9.55354	0.980164	2	2
F575	female	Sample 2	A	NF	2.96008	0.471303	3	3
F582	female	Sample 2	B	NF	1.07	0.0293838	1	2
F587	female	Sample 2	B	NF	1.07	0.0293838	2	1
F591	female	Sample 2	B	NF	3.41394	0.533256	1	1
F592	female	Sample 2	B	NF	23.0092	1.3619	2	1
F593	female	Sample 2	B	NF	23.8101	1.37676	2	1
M137	male	Sample 2	B	NF	116.914	2.06787	1	2
M150	male	Sample 2	A	NF	12.5913	1.10007	1	2
M246	male	Sample 2	A	NF	15.5711	1.19232	1	2
M249	male	Sample 2	B	NF	5.18878	0.715065	2	1
M274	male	Sample 2	A	NF	48.6727	1.68729	1	2
M288	male	Sample 2	B	NF	45.2242	1.65537	2	2
M312	male	Sample 2	B	NF	8.48282	0.92854	2	2
M315	male	Sample 2	A	NF	68.5149	1.83578	2	2
M341	male	Sample 2	B	NF	30.3823	1.48262	2	2
M393	male	Sample 2	A	NF	6.55775	0.816755	2	1
F269	female	Sample 3	A	NF	15.6803	1.19535	2	1
F280	female	Sample 3	A	NF	3.52795	0.547522	1	1
F344	female	Sample 3	A	NF	10.0581	1.00252	2	2
F364	female	Sample 3	A	NF	4.46411	0.649735	2	2
F381	female	Sample 3	B	NF	0.666948	-0.175908	1	1
F391	female	Sample 3	A	NF	47.8066	1.67949	1	2
F575	female	Sample 3	A	NF	22.077	1.34394	2	2
F582	female	Sample 3	B	NF	1.07	0.0293838	1	2
F587	female	Sample 3	B	NF	1.56968	0.195812	2	2
F591	female	Sample 3	B	NF	1.07	0.0293838	1	2
F592	female	Sample 3	B	NF	31.5697	1.49927	2	2
F593	female	Sample 3	B	NF	14.4015	1.15841	2	2
M137	male	Sample 3	B	NF	24.5387	1.38985	1	1
M150	male	Sample 3	A	NF	18.7927	1.27399	1	2
M246	male	Sample 3	A	NF	52.4882	1.72006	2	2
M249	male	Sample 3	B	NF	8.35067	0.921721	2	2
M274	male	Sample 3	A	NF	22.6647	1.35535	2	2
M288	male	Sample 3	B	NF	22.9643	1.36105	2	2
M312	male	Sample 3	B	NF	2.72725	0.435725	2	2
M315	male	Sample 3	A	NF	17.4769	1.24246	2	1
M341	male	Sample 3	B	NF	2.58253	0.412046	2	2
M393	male	Sample 3	A	NF	13.2735	1.12299	1	2
F269	female	Sample 1	A	SI	255.181	2.40685	1	2
F280	female	Sample 1	A	SI	87.2446	1.94074	2	2
F364	female	Sample 1	A	SI	6.87877	0.837511	2	1
F381	female	Sample 1	B	SI	15.6545	1.19464	2	1
F391	female	Sample 1	A	SI	46.3375	1.66593	1	1
F575	female	Sample 1	A	SI	23.5502	1.37199	2	1
F582	female	Sample 1	B	SI	31.369	1.4965	2	2
F587	female	Sample 1	B	SI	12.1363	1.08409	1	1
F591	female	Sample 1	B	SI	136.36	2.13469	1	2
F592	female	Sample 1	B	SI	4.67222	0.669523	1	1
F593	female	Sample 1	B	SI	28.3915	1.45319	2	2
M137	male	Sample 1	B	SI	208.043	2.31815	1	2
M150	male	Sample 1	A	SI	23.5295	1.37161	1	1
M246	male	Sample 1	A	SI	134.646	2.12919	2	2
M249	male	Sample 1	B	SI	26.6364	1.42548	1	1
M274	male	Sample 1	A	SI	48.5783	1.68644	2	2
M288	male	Sample 1	B	SI	54.8909	1.7395	1	1
M312	male	Sample 1	B	SI	30.218	1.48027	1	1
M315	male	Sample 1	A	SI	19.0435	1.27975	1	1
M341	male	Sample 1	B	SI	23.1049	1.3637	1	1
M393	male	Sample 1	A	SI	138.941	2.14283	1	1
F269	female	Sample 2	A	SI	34.0733	1.53241	1	1
F280	female	Sample 2	A	SI	71.3117	1.85316	1	2
F344	female	Sample 2	A	SI	16.6059	1.22026	2	1
F364	female	Sample 2	A	SI	7.62855	0.882442	1	2
F381	female	Sample 2	B	SI	13.2527	1.1223	1	1
F391	female	Sample 2	A	SI	33.2146	1.52133	1	1
F575	female	Sample 2	A	SI	55.6961	1.74582	2	1
F582	female	Sample 2	B	SI	5.31543	0.725539	1	1
F587	female	Sample 2	B	SI	8.29598	0.918868	2	1
F591	female	Sample 2	B	SI	10.6024	1.0254	2	1
F592	female	Sample 2	B	SI	27.6578	1.44182	2	1
F593	female	Sample 2	B	SI	37.4917	1.57393	2	2
M137	male	Sample 2	B	SI	92.5643	1.96644	2	2
M150	male	Sample 2	A	SI	24.1209	1.38239	1	2
M246	male	Sample 2	A	SI	16.5827	1.21966	2	1
M249	male	Sample 2	B	SI	61.8045	1.79102	2	2
M274	male	Sample 2	A	SI	37.0071	1.56829	2	2
M288	male	Sample 2	B	SI	285.406	2.45546	1	2
M312	male	Sample 2	B	SI	15.1745	1.18111	2	1
M315	male	Sample 2	A	SI	101.579	2.0068	1	2
M341	male	Sample 2	B	SI	100.347	2.0015	2	2
M393	male	Sample 2	A	SI	26.6797	1.42618	2	1
F269	female	Sample 3	A	SI	27.4432	1.43844	3	3
F280	female	Sample 3	A	SI	65.331	1.81512	1	1
F344	female	Sample 3	A	SI	15.2895	1.18439	1	1
F381	female	Sample 3	B	SI	11.477	1.05983	2	1
F391	female	Sample 3	A	SI	17.332	1.23885	1	2
F575	female	Sample 3	A	SI	80.8527	1.90769	2	2
F582	female	Sample 3	B	SI	0.502779	-0.298623	1	1
F587	female	Sample 3	B	SI	21.5443	1.33333	1	1
F591	female	Sample 3	B	SI	8.34245	0.921294	1	2
F592	female	Sample 3	B	SI	64.0096	1.80624	1	2
F593	female	Sample 3	B	SI	82.546	1.9167	1	2
M137	male	Sample 3	B	SI	49.3294	1.69311	1	2
M150	male	Sample 3	A	SI	32.1809	1.5076	2	2
M246	male	Sample 3	A	SI	16.2243	1.21017	2	1
M249	male	Sample 3	B	SI	31.108	1.49287	2	2
M274	male	Sample 3	A	SI	43.7497	1.64098	2	2
M288	male	Sample 3	B	SI	20.388	1.30938	2	2
M312	male	Sample 3	B	SI	6.52186	0.814372	1	1
M315	male	Sample 3	A	SI	17.0573	1.23191	2	1
M341	male	Sample 3	B	SI	102.499	2.01072	1	2
M393	male	Sample 3	A	SI	55.7257	1.74606	1	1

## Sheet: BKA
bird	id	sex	group	killing	bleed
1	F364	female	1	32.1013	A
2	M246,363	male	1	28.4051	A
3	F280	female	1	37.7215	A
4	M274,371	male	1	24.2025	A
5	F269	female	1	22.9367	A
7	F344	female	1	35.2405	A
8	M150,581	male	1	19.4937	A
9	F391	female	1	22.9367	A
10	M315,584	male	1	23.7468	A
11	F575	female	1	24.7595	A
12	M137,595	male	2	87.3544	A
13	F381	female	2	18.2278	A
14	M312,594	male	2	24.0506	A
17	F591	female	2	90.1266	A
18	M249,586	male	2	24.8608	A
19	F592	female	2	15.6456	A
20	M341,590	male	2	23.2405	A
22	M288,588	male	2	17.519	A
21	F582	female	2	26.6329	A
23	F593	female	2	33.1646	A
24	F587	female	2	22.5316	A
1	F364	female	1	-5.72622	B
2	M246,363	male	1	-0.417793	B
3	F280	female	1	6.41435	B
4	M274,371	male	1	39.887	B
5	F269	female	1	43.3276	B
6	M393,275	male	1	48.5869	B
7	F344	female	1	32.4158	B
8	M150,581	male	1	50.3072	B
9	F391	female	1	62.7918	B
10	M315,584	male	1	51.4869	B
11	F575	female	1	24.3549	B
12	M137,595	male	2	73.6053	B
13	F381	female	2	38.0683	B
14	M312,594	male	2	33.3497	B
17	F591	female	2	74.785	B
18	M249,586	male	2	31.9243	B
19	F592	female	2	37.8717	B
20	M341,590	male	2	43.2293	B
22	M288,588	male	2	50.9953	B
21	F582	female	2	40.1327	B
23	F593	female	2	41.6073	B
24	F587	female	2	37.5768	B
1	F364	female	1	4.91536	C
2	M246,363	male	1	20.1509	C
3	F280	female	1	11.6459	C
4	M274,371	male	1	11.8295	C
5	F269	female	1	9.07608	C
6	M393,275	male	1	5.40485	C
7	F344	female	1	17.887	C
8	M150,581	male	1	-3.46726	C
9	F391	female	1	-0.469101	C
10	M315,584	male	1	9.19845	C
11	F575	female	1	-0.469101	C
12	M137,595	male	2	94.126	C
13	F381	female	2	10.361	C
14	M312,594	male	2	12.9309	C
17	F591	female	2	4.2423	C
18	M249,586	male	2	13.0838	C
19	F592	female	2	5.34367	C
20	M341,590	male	2	1.73363	C
22	M288,588	male	2	-3.80379	C
21	F582	female	2	12.0742	C
23	F593	female	2	0.14277	C
24	F587	female	2	5.71079	C

## Sheet: UA
id	sex	group	sample	bleed	ua
F269	female	1	BL1	1	15.1993
F280	female	1	BL1	1	15.3742
F344	female	1	BL1	1	16.0265
F364	female	1	BL1	1	10.2699
F381	female	2	BL1	1	7.58363
F391	female	1	BL1	1	9.00111
F575	female	1	BL1	1	3.77847
F582	female	2	BL1	1	10.1289
F587	female	2	BL1	1	22.0784
F591	female	2	BL1	1	4.95257
F592	female	2	BL1	1	8.25607
F593	female	2	BL1	1	15.9088
M137	male	2	BL1	1	6.23341
M150	male	1	BL1	1	8.28391
M249	male	2	BL1	1	16.2506
M274	male	1	BL1	1	12.7879
M288	male	2	BL1	1	5.47679
M312	male	2	BL1	1	16.0532
M315	male	1	BL1	1	10.9747
M341	male	2	BL1	1	10.5723
F269	female	1	BL2	2	3.84327
F280	female	1	BL2	2	1.52955
F344	female	1	BL2	2	5.60367
F364	female	1	BL2	2	8.90182
F381	female	2	BL2	2	2.3049
F391	female	1	BL2	2	7.42886
F575	female	1	BL2	2	19.893
F582	female	2	BL2	2	4.66972
F587	female	2	BL2	2	2.87655
F591	female	2	BL2	2	2.63372
F592	female	2	BL2	2	7.75892
F593	female	2	BL2	2	2.28416
M137	male	2	BL2	2	2.12939
M150	male	1	BL2	2	3.98661
M246	male	1	BL2	2	4.98886
M249	male	2	BL2	2	2.87121
M274	male	1	BL2	2	12.285
M288	male	2	BL2	2	5.33582
M312	male	2	BL2	2	0.84055
M315	male	1	BL2	2	3.26614
M341	male	2	BL2	2	9.07794
M393	male	1	BL2	2	2.72999
F269	female	1	BL3	3	7.16846
F280	female	1	BL3	3	2.01732
F344	female	1	BL3	3	2.44262
F364	female	1	BL3	3	13.1471
F381	female	2	BL3	3	6.32263
F391	female	1	BL3	3	9.98792
F575	female	1	BL3	3	10.7763
F582	female	2	BL3	3	7.32787
F587	female	2	BL3	3	2.17742
F591	female	2	BL3	3	5.12436
F592	female	2	BL3	3	4.52604
F593	female	2	BL3	3	2.07336
M137	male	2	BL3	3	6.11117
M150	male	1	BL3	3	7.11235
M246	male	1	BL3	3	7.97445
M249	male	2	BL3	3	8.4055
M274	male	1	BL3	3	5.45998
M288	male	2	BL3	3	3.565
M312	male	2	BL3	3	8.68835
M315	male	1	BL3	3	4.31051
M341	male	2	BL3	3	5.41688
M393	male	1	BL3	3	3.08469

## Sheet: Neophobia
id	sex	group	object	sample	approach	feed
F364	female	1	control	A	2.667	2.817
M246,363	male	1	control	A	8.75	8.817
F280	female	1	control	A	1.433	2.3
M274,371	male	1	control	A	2.683	2.683
F269	female	1	control	A	1.883	1.983
M393,275	male	1	control	A	1.333	1.333
F344	female	1	control	A	1.25	1.55
M150,581	male	1	control	A	8.067	8.067
F391	female	1	control	A	1.05	1.05
M315,584	male	1	control	A	2.917	3.15
F575	female	1	control	A	6.433	7
F381	female	2	control	A	1.733	1.733
M312,594	male	2	control	A	0.7	0.7
F591	female	2	control	A	1.583	1.583
M249,586	male	2	control	A	0.633	1.3
F592	female	2	control	A	5.067	5.067
M341,590	male	2	control	A	7.433	7.5
F582	female	2	control	A	0.917	1.55
M288,588	male	2	control	A	0.75	0.75
F593	female	2	control	A	3.967	3.967
M137,595	male	2	control	A	4.083	4.083
F587	female	2	control	A	5.017	5.017
F364	female	1	dish	A	14.683	14.767
M246,363	male	1	dish	A	6.483	6.533
F280	female	1	dish	A	14.4	14.45
M274,371	male	1	dish	A	20	20
F269	female	1	ribbon	A	8.083	20
M393,275	male	1	ribbon	A	1.4	4.617
F344	female	1	ribbon	A	6.583	14.467
M150,581	male	1	ribbon	A	20	20
F391	female	1	egg	A	3.65	4.2
M315,584	male	1	egg	A	4.417	4.917
F575	female	1	egg	A	20	20
F381	female	2	dish	A	20	20
M312,594	male	2	dish	A	1.25	2.833
F591	female	2	dish	A	20	20
M249,586	male	2	dish	A	20	20
F592	female	2	ribbon	A	7.4	7.4
M341,590	male	2	ribbon	A	16.2	16.333
F582	female	2	ribbon	A	0.6	5.183
M288,588	male	2	ribbon	A	0.567	0.6
F593	female	2	egg	A	20	20
M137,595	male	2	egg	A	1.983	2.017
F587	female	2	egg	A	7.017	7.133
F364	female	1	control	B	0.45	0.483
M246,363	male	1	control	B	1.417	1.617
F280	female	1	control	B	0.617	0.933
M274,371	male	1	control	B	0.917	1.233
F269	female	1	control	B	1.533	1.967
M393,275	male	1	control	B	0.85	1.1
F344	female	1	control	B	0.6	0.783
M150,581	male	1	control	B	1.183	1.517
F391	female	1	control	B	0.283	0.3
M315,584	male	1	control	B	0.917	0.917
F575	female	1	control	B	2.85	2.867
F381	female	2	control	B	0.55	0.55
M312,594	male	2	control	B	0.5	0.5
F591	female	2	control	B	0.733	0.767
M249,586	male	2	control	B	0.683	1
F592	female	2	control	B	1.267	1.267
M341,590	male	2	control	B	0.95	0.95
F582	female	2	control	B	0.85	0.85
M288,588	male	2	control	B	0.317	0.317
F593	female	2	control	B	1.05	1.083
M137,595	male	2	control	B	1.3	1.3
F587	female	2	control	B	0.45	0.917
F364	female	1	egg	B	1.85	12.45
M246,363	male	1	egg	B	10.25	12.717
F280	female	1	egg	B	1.233	1.317
M274,371	male	1	egg	B	4.533	4.55
F269	female	1	dish	B	20	20
M393,275	male	1	dish	B	3.433	3.433
F344	female	1	dish	B	12.05	12.133
M150,581	male	1	dish	B	11.683	11.683
F391	female	1	ribbon	B	1.183	1.183
M315,584	male	1	ribbon	B	2.65	2.683
F575	female	1	ribbon	B	11.967	12.017
F381	female	2	egg	B	10.767	10.767
M312,594	male	2	egg	B	1.967	4.267
F591	female	2	egg	B	1.15	1.5
M249,586	male	2	egg	B	3.783	3.8
F592	female	2	dish	B	20	20
M341,590	male	2	dish	B	20	20
F582	female	2	dish	B	3.317	6.783
M288,588	male	2	dish	B	0.45	0.45
F593	female	2	ribbon	B	2	4.833
M137,595	male	2	ribbon	B	1.483	1.483
F587	female	2	ribbon	B	0.35	1.267
F364	female	1	control	C	0.6	0.617
M246,363	male	1	control	C	1.317	1.317
F280	female	1	control	C	0.55	0.617
M274,371	male	1	control	C	0.867	0.883
F269	female	1	control	C	0.783	1.183
M393,275	male	1	control	C	0.533	0.533
F344	female	1	control	C	0.35	0.517
M150,581	male	1	control	C	0.833	0.833
F391	female	1	control	C	0.217	0.333
M315,584	male	1	control	C	1.083	1.083
F575	female	1	control	C	0.183	0.667
F381	female	2	control	C	0.133	0.133
M312,594	male	2	control	C	0.1	0.1
F591	female	2	control	C	0.3	0.3
M249,586	male	2	control	C	0.2	0.217
F592	female	2	control	C	0.633	0.633
M341,590	male	2	control	C	0.5	0.5
F582	female	2	control	C	1.367	1.367
M288,588	male	2	control	C	0.05	0.05
F593	female	2	control	C	0.683	0.717
M137,595	male	2	control	C	0.983	0.983
F587	female	2	control	C	1.167	1.433
F364	female	1	ribbon	C	7.733	7.833
M246,363	male	1	ribbon	C	7.283	20
F280	female	1	ribbon	C	0.933	0.933
M274,371	male	1	ribbon	C	1.8	1.8
F269	female	1	egg	C	20	20
M393,275	male	1	egg	C	0.55	0.967
F344	female	1	egg	C	20	20
M150,581	male	1	egg	C	12.6	12.6
F391	female	1	dish	C	0.55	0.95
M315,584	male	1	dish	C	3.167	3.167
F575	female	1	dish	C	0.183	12.667
F381	female	2	ribbon	C	2.8	2.817
M312,594	male	2	ribbon	C	3.4	4.133
F591	female	2	ribbon	C	2.083	2.1
M249,586	male	2	ribbon	C	1.167	1.2
F592	female	2	egg	C	20	20
M341,590	male	2	egg	C	1.433	7.533
F582	female	2	egg	C	1.5	1.55
M288,588	male	2	egg	C	0.267	0.283
F593	female	2	dish	C	8.133	8.15
M137,595	male	2	dish	C	20	20
F587	female	2	dish	C	2.55	2.567

## Sheet: Hops
ID	Sex	Group	Object	Sample	Hops	PercentChange	logHops
1:F364	female	A	control	Control1	67	100	1.82607
2:M246363	male	A	control	Control1	50	100	1.69897
3:F280	female	A	control	Control1	22	100	1.34242
4:M274371	male	A	control	Control1	23	100	1.36173
5:F269	female	A	control	Control1	68	100	1.83251
6:M393275	male	A	control	Control1	45	100	1.65321
7:F344	female	A	control	Control1	23	100	1.36173
8:M150581	male	A	control	Control1	26	100	1.41497
9:F391	female	A	control	Control1	89	100	1.94939
10:M315584	male	A	control	Control1	26	100	1.41497
11:F575	female	A	control	Control1	55	100	1.74036
17:F591	female	B	control	Control1	41	100	1.61278
18:M249586	male	B	control	Control1	62	100	1.79239
19:F592	female	B	control	Control1	67	100	1.82607
20:M341590	male	B	control	Control1	107	100	2.02938
21:F582	female	B	control	Control1	365	100	2.56229
22:M288588	male	B	control	Control1	24	100	1.38021
23:F593	female	B	control	Control1	102	100	2.0086
12:M137595	male	B	control	Control1	9	100	0.954243
24:F587	female	B	control	Control1	108	100	2.03342
1:F364	female	A	dish	Neo1	146	100	2.16435
2:M246363	male	A	dish	Neo1	111	100	2.04532
3:F280	female	A	dish	Neo1	65	100	1.81291
4:M274371	male	A	dish	Neo1	64	100	1.80618
5:F269	female	A	ribbon	Neo1	325	100	2.51188
6:M393275	male	A	ribbon	Neo1	255	100	2.40654
7:F344	female	A	ribbon	Neo1	165	100	2.21748
8:M150581	male	A	ribbon	Neo1	37	100	1.5682
9:F391	female	A	egg	Neo1	55	100	1.74036
10:M315584	male	A	egg	Neo1	26	100	1.41497
11:F575	female	A	egg	Neo1	97	100	1.98677
17:F591	female	B	dish	Neo1	169	100	2.22789
18:M249586	male	B	dish	Neo1	50	100	1.69897
19:F592	female	B	ribbon	Neo1	53	100	1.72428
20:M341590	male	B	ribbon	Neo1	121	100	2.08279
21:F582	female	B	ribbon	Neo1	305	100	2.4843
22:M288588	male	B	ribbon	Neo1	63	100	1.79934
23:F593	female	B	egg	Neo1	138	100	2.13988
12:M137595	male	B	egg	Neo1	24	100	1.38021
24:F587	female	B	egg	Neo1	87	100	1.93952
1:F364	female	A	control	Control2	62	92.5373	1.79239
2:M246363	male	A	control	Control2	41	82	1.61278
3:F280	female	A	control	Control2	11	50	1.04139
4:M274371	male	A	control	Control2	17	73.913	1.23045
5:F269	female	A	control	Control2	46	67.6471	1.66276
6:M393275	male	A	control	Control2	38	84.4444	1.57978
7:F344	female	A	control	Control2	89	386.957	1.94939
8:M150581	male	A	control	Control2	34	130.769	1.53148
9:F391	female	A	control	Control2	88	98.8764	1.94448
10:M315584	male	A	control	Control2	4	15.3846	0.60206
11:F575	female	A	control	Control2	22	40	1.34242
17:F591	female	B	control	Control2	91	221.951	1.95904
18:M249586	male	B	control	Control2	72	116.129	1.85733
19:F592	female	B	control	Control2	40	59.7015	1.60206
20:M341590	male	B	control	Control2	81	75.7009	1.90849
21:F582	female	B	control	Control2	226	61.9178	2.35411
22:M288588	male	B	control	Control2	0	0
23:F593	female	B	control	Control2	209	204.902	2.32015
12:M137595	male	B	control	Control2	21	233.333	1.32222
24:F587	female	B	control	Control2	230	212.963	2.36173
1:F364	female	A	egg	Neo2	112	76.7123	2.04922
2:M246363	male	A	egg	Neo2	106	95.4955	2.02531
3:F280	female	A	egg	Neo2	9	13.8462	0.954243
4:M274371	male	A	egg	Neo2	35	54.6875	1.54407
5:F269	female	A	dish	Neo2	37	11.3846	1.5682
6:M393275	male	A	dish	Neo2	64	25.098	1.80618
7:F344	female	A	dish	Neo2	110	66.6667	2.04139
8:M150581	male	A	dish	Neo2	44	118.919	1.64345
9:F391	female	A	ribbon	Neo2	20	36.3636	1.30103
10:M315584	male	A	ribbon	Neo2	7	26.9231	0.845098
11:F575	female	A	ribbon	Neo2	68	70.1031	1.83251
17:F591	female	B	egg	Neo2	14	8.28402	1.14613
18:M249586	male	B	egg	Neo2	38	76	1.57978
19:F592	female	B	dish	Neo2	37	69.8113	1.5682
20:M341590	male	B	dish	Neo2	62	51.2397	1.79239
21:F582	female	B	dish	Neo2	46	15.082	1.66276
22:M288588	male	B	dish	Neo2	6	9.52381	0.778151
23:F593	female	B	ribbon	Neo2	91	65.942	1.95904
12:M137595	male	B	ribbon	Neo2	7	29.1667	0.845098
24:F587	female	B	ribbon	Neo2	112	128.736	2.04922
1:F364	female	A	control	Control3	148	220.896	2.17026
2:M246363	male	A	control	Control3	101	202	2.00432
3:F280	female	A	control	Control3	14	63.6364	1.14613
4:M274371	male	A	control	Control3	26	113.043	1.41497
5:F269	female	A	control	Control3	52	76.4706	1.716
6:M393275	male	A	control	Control3	25	55.5556	1.39794
7:F344	female	A	control	Control3	233	1013.04	2.36736
8:M150581	male	A	control	Control3	61	234.615	1.78533
9:F391	female	A	control	Control3	70	78.6517	1.8451
10:M315584	male	A	control	Control3	6	23.0769	0.778151
11:F575	female	A	control	Control3	113	205.455	2.05308
17:F591	female	B	control	Control3	14	34.1463	1.14613
18:M249586	male	B	control	Control3	21	33.871	1.32222
19:F592	female	B	control	Control3	29	43.2836	1.4624
20:M341590	male	B	control	Control3	37	34.5794	1.5682
21:F582	female	B	control	Control3	29	7.94521	1.4624
22:M288588	male	B	control	Control3	48	200	1.68124
23:F593	female	B	control	Control3	126	123.529	2.10037
12:M137595	male	B	control	Control3	19	211.111	1.27875
24:F587	female	B	control	Control3	62	57.4074	1.79239
1:F364	female	A	ribbon	Neo3	270	184.932	2.43136
2:M246363	male	A	ribbon	Neo3	139	125.225	2.14301
3:F280	female	A	ribbon	Neo3	16	24.6154	1.20412
4:M274371	male	A	ribbon	Neo3	40	62.5	1.60206
5:F269	female	A	egg	Neo3	48	14.7692	1.68124
6:M393275	male	A	egg	Neo3	96	37.6471	1.98227
7:F344	female	A	egg	Neo3	55	33.3333	1.74036
8:M150581	male	A	egg	Neo3	72	194.595	1.85733
9:F391	female	A	dish	Neo3	20	36.3636	1.30103
10:M315584	male	A	dish	Neo3	4	15.3846	0.60206
11:F575	female	A	dish	Neo3	34	35.0515	1.53148
17:F591	female	B	ribbon	Neo3	101	59.7633	2.00432
18:M249586	male	B	ribbon	Neo3	11	22	1.04139
19:F592	female	B	egg	Neo3	32	60.3774	1.50515
20:M341590	male	B	egg	Neo3	92	76.0331	1.96379
21:F582	female	B	egg	Neo3	10	3.27869	1
22:M288588	male	B	egg	Neo3	0	0
23:F593	female	B	dish	Neo3	29	21.0145	1.4624
12:M137595	male	B	dish	Neo3	35	145.833	1.54407
24:F587	female	B	dish	Neo3	195	224.138	2.29003
